# Supplementary material for: Skeletal Muscle Dysfunction in Experimental Pulmonary Hypertension
Source: Int J Mol Sci. 2022 Sep 18;23(18):10912. doi: 10.3390/ijms231810912 (PMC9501428; doi:10.3390/ijms231810912)
Supplement: Supplementary file 1 [file ijms-23-10912-s001.zip]

Archive with 1 entries (1 files):
- ijms-1889225-supplementary.pdf
